# Supplementary material for: Indirect Effects of Body Dissatisfaction in the Association Between Intolerance of Uncertainty and Disordered Eating Attitudes: A Cross-Sectional Study on Italian University Female Students
Source: J Clin Med. 2025 Oct 30;14(21):7728. doi: 10.3390/jcm14217728 (PMC12609605; doi:10.3390/jcm14217728)
Supplement: Supplementary file 1 [file jcm-14-07728-s001.zip]

Archive with 1 entries (1 files):
- jcm-3918712-supplementary.pdf
